# Supplementary material for: Co-Expression of IL-2 Enhances the Efficacy of FLT3-CAR-γδT Cells in Acute Myeloid Leukemia
Source: Cancers (Basel). 2026 Mar 11;18(6):901. doi: 10.3390/cancers18060901 (PMC13024764; doi:10.3390/cancers18060901)
Supplement: Supplementary file 1 [file cancers-18-00901-s001.zip]

Archive with 1 entries (1 files):
- cancers-4162363-supplementary.pdf
